# Supplementary material for: Association Between Serum Leucine and NT-proBNP Levels in Relation to Fragmented QRS: A Multiomic Analysis of the HOZUGAWA Cohort
Source: Nutrients. 2026 Jul 11;18(14):2271. doi: 10.3390/nu18142271 (PMC13415236; doi:10.3390/nu18142271)
Supplement: Supplementary file 1 [file nutrients-18-02271-s001.zip]

Archive with 1 entries (1 files):
- nutrients-4360672-supplementary.pdf
